# Supplementary material for: Ionic-Liquid Gating in Two-Dimensional TMDs: The Operation Principles and Spectroscopic Capabilities
Source: Micromachines (Basel). 2021 Dec 17;12(12):1576. doi: 10.3390/mi12121576 (PMC8704478; doi:10.3390/mi12121576)
Supplement: Supplementary file 1 [file micromachines-12-01576-s001.zip]

Archive with 1 entries (1 files):
- micromachines-1487839 supplementary.pdf
